# Supplementary material for: Analysis of the Mycosporine-Like Amino Acid (MAA) Pattern of the Salt Marsh Red Alga Bostrychia scorpioides
Source: Mar Drugs. 2021 May 31;19(6):321. doi: 10.3390/md19060321 (PMC8229764; doi:10.3390/md19060321)
Supplement: Supplementary file 1 [file marinedrugs-19-00321-s001.zip]

Archive with 1 entries (1 files):
- marinedrugs-1185932-supplementary.pdf
